# Supplementary material for: German Translation and Validation of the Cognitive Style Questionnaire Short Form (CSQ-SF-D)
Source: PLoS One. 2016 Mar 2;11(3):e0149530. doi: 10.1371/journal.pone.0149530 (PMC4774974; doi:10.1371/journal.pone.0149530)
Supplement: S2 File — (GZ) [file pone.0149530.s002.gz]

Archive with 9 entries (8 files):
- HuysEa16-CSQ-SF-D_data
- HuysEa16-CSQ-SF-D_data/BIS.txt
- HuysEa16-CSQ-SF-D_data/CSQ.txt
- HuysEa16-CSQ-SF-D_data/CSQAnalysis.m
- HuysEa16-CSQ-SF-D_data/DataForPublication.mat
- HuysEa16-CSQ-SF-D_data/IDS.txt
- HuysEa16-CSQ-SF-D_data/readme.txt
- HuysEa16-CSQ-SF-D_data/SPSRQ.txt
- HuysEa16-CSQ-SF-D_data/STAI.txt
