# Supplementary material for: German Translation and Validation of the Cognitive Style Questionnaire Short Form (CSQ-SF-D)
Source: PLoS One. 2016 Mar 2;11(3):e0149530. doi: 10.1371/journal.pone.0149530 (PMC4774974; doi:10.1371/journal.pone.0149530)
Supplement: S2 File — (GZ) [file pone.0149530.s002.gz › HuysEa16-CSQ-SF-D_data/IDS.txt]

   1.0000000e+00   0.0000000e+00   2.0000000e+00   0.0000000e+00   2.0000000e+00   1.0000000e+00   0.0000000e+00   0.0000000e+00   0.0000000e+00   3.0000000e+00   1.0000000e+00   0.0000000e+00   2.0000000e+00   0.0000000e+00   0.0000000e+00   2.0000000e+00   0.0000000e+00   2.0000000e+00   0.0000000e+00   2.0000000e+00   0.0000000e+00   0.0000000e+00   0.0000000e+00   1.0000000e+00   2.0000000e+00   1.0000000e+00   0.0000000e+00   2.0000000e+00   0.0000000e+00   0.0000000e+00   0.0000000e+00   0.0000000e+00   3.0000000e+00   3.0000000e+00   0.0000000e+00   0.0000000e+00   1.0000000e+00   3.0000000e+00   2.0000000e+00   2.0000000e+00   0.0000000e+00   3.0000000e+00   0.0000000e+00   0.0000000e+00   0.0000000e+00   3.0000000e+00   0.0000000e+00   2.0000000e+00   0.0000000e+00   2.0000000e+00   1.0000000e+00   0.0000000e+00   1.0000000e+00   0.0000000e+00   2.0000000e+00   0.0000000e+00   0.0000000e+00   0.0000000e+00   0.0000000e+00   0.0000000e+00   1.0000000e+00   0.0000000e+00   0.0000000e+00   0.0000000e+00   3.0000000e+00   0.0000000e+00   0.0000000e+00   2.0000000e+00   0.0000000e+00   0.0000000e+00   2.0000000e+00   1.0000000e+00   0.0000000e+00   1.0000000e+00   0.0000000e+00   0.0000000e+00   0.0000000e+00   2.0000000e+00   0.0000000e+00   0.0000000e+00   0.0000000e+00   2.0000000e+00   2.0000000e+00   0.0000000e+00   1.0000000e+00   0.0000000e+00   0.0000000e+00   0.0000000e+00   0.0000000e+00   2.0000000e+00
   0.0000000e+00   0.0000000e+00   3.0000000e+00   2.0000000e+00   2.0000000e+00   2.0000000e+00   0.0000000e+00   0.0000000e+00   0.0000000e+00   2.0000000e+00   0.0000000e+00   2.0000000e+00   2.0000000e+00   0.0000000e+00   1.0000000e+00   3.0000000e+00   0.0000000e+00   0.0000000e+00   2.0000000e+00   0.0000000e+00   0.0000000e+00   2.0000000e+00   0.0000000e+00   0.0000000e+00   0.0000000e+00   2.0000000e+00   2.0000000e+00   0.0000000e+00   0.0000000e+00   2.0000000e+00   0.0000000e+00   0.0000000e+00   3.0000000e+00   2.0000000e+00   0.0000000e+00   0.0000000e+00   1.0000000e+00   3.0000000e+00   0.0000000e+00   0.0000000e+00   1.0000000e+00   3.0000000e+00   0.0000000e+00   0.0000000e+00   2.0000000e+00   0.0000000e+00   2.0000000e+00   0.0000000e+00   2.0000000e+00   2.0000000e+00   0.0000000e+00   0.0000000e+00   3.0000000e+00   0.0000000e+00   0.0000000e+00   0.0000000e+00   0.0000000e+00   0.0000000e+00   0.0000000e+00   0.0000000e+00   0.0000000e+00   0.0000000e+00   2.0000000e+00   0.0000000e+00   1.0000000e+00   2.0000000e+00   0.0000000e+00   2.0000000e+00   0.0000000e+00   2.0000000e+00   2.0000000e+00   1.0000000e+00   2.0000000e+00   2.0000000e+00   3.0000000e+00   0.0000000e+00   1.0000000e+00   2.0000000e+00   0.0000000e+00   0.0000000e+00   1.0000000e+00   2.0000000e+00   0.0000000e+00   0.0000000e+00   0.0000000e+00   0.0000000e+00   0.0000000e+00   0.0000000e+00   2.0000000e+00   0.0000000e+00
   0.0000000e+00   0.0000000e+00   0.0000000e+00   2.0000000e+00   0.0000000e+00   0.0000000e+00   0.0000000e+00   0.0000000e+00   0.0000000e+00   1.0000000e+00   0.0000000e+00   0.0000000e+00   0.0000000e+00   0.0000000e+00   1.0000000e+00   0.0000000e+00   0.0000000e+00   0.0000000e+00   1.0000000e+00   0.0000000e+00   0.0000000e+00   0.0000000e+00   0.0000000e+00   0.0000000e+00   0.0000000e+00   0.0000000e+00   0.0000000e+00   1.0000000e+00   0.0000000e+00   0.0000000e+00   0.0000000e+00   0.0000000e+00   0.0000000e+00   0.0000000e+00   0.0000000e+00   0.0000000e+00   0.0000000e+00   1.0000000e+00   0.0000000e+00   2.0000000e+00   0.0000000e+00   2.0000000e+00   0.0000000e+00   0.0000000e+00   0.0000000e+00   0.0000000e+00   0.0000000e+00   0.0000000e+00   0.0000000e+00   0.0000000e+00   2.0000000e+00   0.0000000e+00   3.0000000e+00   0.0000000e+00   0.0000000e+00   0.0000000e+00   0.0000000e+00   0.0000000e+00   0.0000000e+00   0.0000000e+00   0.0000000e+00   0.0000000e+00   0.0000000e+00   0.0000000e+00   0.0000000e+00   0.0000000e+00   0.0000000e+00   0.0000000e+00   0.0000000e+00   0.0000000e+00   0.0000000e+00   0.0000000e+00   0.0000000e+00   2.0000000e+00   0.0000000e+00   0.0000000e+00   0.0000000e+00   0.0000000e+00   0.0000000e+00   0.0000000e+00   0.0000000e+00   0.0000000e+00   0.0000000e+00   0.0000000e+00   0.0000000e+00   0.0000000e+00   0.0000000e+00   0.0000000e+00   0.0000000e+00   0.0000000e+00
   0.0000000e+00   1.0000000e+00   0.0000000e+00   0.0000000e+00   0.0000000e+00   1.0000000e+00   0.0000000e+00   0.0000000e+00   0.0000000e+00   1.0000000e+00   1.0000000e+00   1.0000000e+00   1.0000000e+00   0.0000000e+00   1.0000000e+00   0.0000000e+00   1.0000000e+00   1.0000000e+00   1.0000000e+00   1.0000000e+00   0.0000000e+00   0.0000000e+00   1.0000000e+00   0.0000000e+00   1.0000000e+00   0.0000000e+00   1.0000000e+00   0.0000000e+00   1.0000000e+00   0.0000000e+00   0.0000000e+00   2.0000000e+00   0.0000000e+00   2.0000000e+00   1.0000000e+00   0.0000000e+00   0.0000000e+00   1.0000000e+00   0.0000000e+00   1.0000000e+00   0.0000000e+00   0.0000000e+00   0.0000000e+00   1.0000000e+00   1.0000000e+00   0.0000000e+00   2.0000000e+00   0.0000000e+00   0.0000000e+00   1.0000000e+00   1.0000000e+00   0.0000000e+00   0.0000000e+00   0.0000000e+00   0.0000000e+00   0.0000000e+00   1.0000000e+00   1.0000000e+00   0.0000000e+00   0.0000000e+00   0.0000000e+00   1.0000000e+00   2.0000000e+00   1.0000000e+00   0.0000000e+00   0.0000000e+00   0.0000000e+00   0.0000000e+00   0.0000000e+00   0.0000000e+00   0.0000000e+00   1.0000000e+00   0.0000000e+00   0.0000000e+00   0.0000000e+00   0.0000000e+00   0.0000000e+00   0.0000000e+00   0.0000000e+00   0.0000000e+00   0.0000000e+00   0.0000000e+00   2.0000000e+00   0.0000000e+00   0.0000000e+00   0.0000000e+00   0.0000000e+00   1.0000000e+00   1.0000000e+00   1.0000000e+00
   0.0000000e+00   0.0000000e+00   0.0000000e+00   1.0000000e+00   0.0000000e+00   0.0000000e+00   0.0000000e+00   0.0000000e+00   0.0000000e+00   0.0000000e+00   0.0000000e+00   0.0000000e+00   1.0000000e+00   0.0000000e+00   0.0000000e+00   0.0000000e+00   0.0000000e+00   1.0000000e+00   1.0000000e+00   0.0000000e+00   0.0000000e+00   1.0000000e+00   1.0000000e+00   0.0000000e+00   1.0000000e+00   1.0000000e+00   1.0000000e+00   0.0000000e+00   1.0000000e+00   0.0000000e+00   1.0000000e+00   1.0000000e+00   0.0000000e+00   1.0000000e+00   0.0000000e+00   0.0000000e+00   1.0000000e+00   1.0000000e+00   1.0000000e+00   2.0000000e+00   0.0000000e+00   1.0000000e+00   0.0000000e+00   0.0000000e+00   0.0000000e+00   0.0000000e+00   1.0000000e+00   1.0000000e+00   1.0000000e+00   1.0000000e+00   1.0000000e+00   0.0000000e+00   0.0000000e+00   1.0000000e+00   1.0000000e+00   0.0000000e+00   1.0000000e+00   1.0000000e+00   1.0000000e+00   1.0000000e+00   1.0000000e+00   1.0000000e+00   1.0000000e+00   1.0000000e+00   1.0000000e+00   1.0000000e+00   0.0000000e+00   1.0000000e+00   1.0000000e+00   0.0000000e+00   1.0000000e+00   0.0000000e+00   0.0000000e+00   0.0000000e+00   2.0000000e+00   1.0000000e+00   1.0000000e+00   1.0000000e+00   0.0000000e+00   1.0000000e+00   0.0000000e+00   1.0000000e+00   0.0000000e+00   1.0000000e+00   0.0000000e+00   0.0000000e+00   1.0000000e+00   1.0000000e+00   0.0000000e+00   0.0000000e+00
   0.0000000e+00   1.0000000e+00   1.0000000e+00   0.0000000e+00   0.0000000e+00   0.0000000e+00   0.0000000e+00   0.0000000e+00   0.0000000e+00   1.0000000e+00   1.0000000e+00   0.0000000e+00   0.0000000e+00   0.0000000e+00   1.0000000e+00   0.0000000e+00   0.0000000e+00   0.0000000e+00   1.0000000e+00   0.0000000e+00   0.0000000e+00   1.0000000e+00   0.0000000e+00   0.0000000e+00   1.0000000e+00   1.0000000e+00   1.0000000e+00   1.0000000e+00   0.0000000e+00   0.0000000e+00   1.0000000e+00   0.0000000e+00   0.0000000e+00   1.0000000e+00   0.0000000e+00   0.0000000e+00   1.0000000e+00   1.0000000e+00   1.0000000e+00   2.0000000e+00   0.0000000e+00   1.0000000e+00   0.0000000e+00   0.0000000e+00   0.0000000e+00   0.0000000e+00   1.0000000e+00   1.0000000e+00   1.0000000e+00   1.0000000e+00   0.0000000e+00   1.0000000e+00   1.0000000e+00   0.0000000e+00   1.0000000e+00   0.0000000e+00   0.0000000e+00   1.0000000e+00   0.0000000e+00   1.0000000e+00   0.0000000e+00   1.0000000e+00   0.0000000e+00   1.0000000e+00   0.0000000e+00   1.0000000e+00   0.0000000e+00   2.0000000e+00   1.0000000e+00   0.0000000e+00   1.0000000e+00   0.0000000e+00   0.0000000e+00   1.0000000e+00   0.0000000e+00   1.0000000e+00   1.0000000e+00   1.0000000e+00   0.0000000e+00   1.0000000e+00   0.0000000e+00   1.0000000e+00   0.0000000e+00   0.0000000e+00   0.0000000e+00   1.0000000e+00   0.0000000e+00   1.0000000e+00   1.0000000e+00   0.0000000e+00
   0.0000000e+00   0.0000000e+00   0.0000000e+00   0.0000000e+00   0.0000000e+00   0.0000000e+00   0.0000000e+00   0.0000000e+00   0.0000000e+00   0.0000000e+00   0.0000000e+00   0.0000000e+00   0.0000000e+00   1.0000000e+00   0.0000000e+00   1.0000000e+00   0.0000000e+00   1.0000000e+00   0.0000000e+00   1.0000000e+00   0.0000000e+00   1.0000000e+00   0.0000000e+00   1.0000000e+00   1.0000000e+00   0.0000000e+00   1.0000000e+00   1.0000000e+00   1.0000000e+00   0.0000000e+00   0.0000000e+00   0.0000000e+00   1.0000000e+00   1.0000000e+00   0.0000000e+00   1.0000000e+00   1.0000000e+00   2.0000000e+00   0.0000000e+00   2.0000000e+00   0.0000000e+00   1.0000000e+00   0.0000000e+00   1.0000000e+00   1.0000000e+00   0.0000000e+00   1.0000000e+00   0.0000000e+00   1.0000000e+00   1.0000000e+00   1.0000000e+00   1.0000000e+00   1.0000000e+00   0.0000000e+00   2.0000000e+00   1.0000000e+00   0.0000000e+00   1.0000000e+00   0.0000000e+00   1.0000000e+00   0.0000000e+00   1.0000000e+00   0.0000000e+00   1.0000000e+00   2.0000000e+00   1.0000000e+00   1.0000000e+00   2.0000000e+00   1.0000000e+00   1.0000000e+00   1.0000000e+00   1.0000000e+00   0.0000000e+00   2.0000000e+00   1.0000000e+00   0.0000000e+00   1.0000000e+00   2.0000000e+00   1.0000000e+00   1.0000000e+00   3.0000000e+00   1.0000000e+00   0.0000000e+00   1.0000000e+00   1.0000000e+00   1.0000000e+00   1.0000000e+00   0.0000000e+00   0.0000000e+00   0.0000000e+00
   0.0000000e+00   0.0000000e+00   0.0000000e+00   0.0000000e+00   0.0000000e+00   2.0000000e+00   0.0000000e+00   0.0000000e+00   0.0000000e+00   0.0000000e+00   0.0000000e+00   0.0000000e+00   0.0000000e+00   0.0000000e+00   0.0000000e+00   0.0000000e+00   0.0000000e+00   0.0000000e+00   0.0000000e+00   0.0000000e+00   0.0000000e+00   0.0000000e+00   0.0000000e+00   0.0000000e+00   0.0000000e+00   0.0000000e+00   0.0000000e+00   0.0000000e+00   0.0000000e+00   0.0000000e+00   0.0000000e+00   0.0000000e+00   0.0000000e+00   1.0000000e+00   0.0000000e+00   0.0000000e+00   2.0000000e+00   1.0000000e+00   0.0000000e+00   0.0000000e+00   0.0000000e+00   0.0000000e+00   0.0000000e+00   0.0000000e+00   0.0000000e+00   0.0000000e+00   0.0000000e+00   2.0000000e+00   0.0000000e+00   2.0000000e+00   0.0000000e+00   0.0000000e+00   0.0000000e+00   0.0000000e+00   0.0000000e+00   0.0000000e+00   0.0000000e+00   1.0000000e+00   0.0000000e+00   0.0000000e+00   0.0000000e+00   0.0000000e+00   0.0000000e+00   0.0000000e+00   0.0000000e+00   0.0000000e+00   0.0000000e+00   0.0000000e+00   0.0000000e+00   0.0000000e+00   0.0000000e+00   0.0000000e+00   0.0000000e+00   0.0000000e+00   2.0000000e+00   0.0000000e+00   0.0000000e+00   0.0000000e+00   0.0000000e+00   2.0000000e+00   0.0000000e+00   0.0000000e+00   0.0000000e+00   2.0000000e+00   0.0000000e+00   0.0000000e+00   0.0000000e+00   0.0000000e+00   0.0000000e+00   0.0000000e+00
   0.0000000e+00   1.0000000e+00   1.0000000e+00   0.0000000e+00   0.0000000e+00   1.0000000e+00   0.0000000e+00   0.0000000e+00   0.0000000e+00   0.0000000e+00   3.0000000e+00   0.0000000e+00   1.0000000e+00   0.0000000e+00   1.0000000e+00   0.0000000e+00   0.0000000e+00   0.0000000e+00   0.0000000e+00   0.0000000e+00   1.0000000e+00   2.0000000e+00   0.0000000e+00   0.0000000e+00   1.0000000e+00   1.0000000e+00   0.0000000e+00   1.0000000e+00   1.0000000e+00   0.0000000e+00   1.0000000e+00   1.0000000e+00   0.0000000e+00   1.0000000e+00   2.0000000e+00   0.0000000e+00   0.0000000e+00   1.0000000e+00   1.0000000e+00   1.0000000e+00   1.0000000e+00   0.0000000e+00   1.0000000e+00   1.0000000e+00   1.0000000e+00   0.0000000e+00   1.0000000e+00   0.0000000e+00   1.0000000e+00   1.0000000e+00   0.0000000e+00   1.0000000e+00   1.0000000e+00   0.0000000e+00   1.0000000e+00   1.0000000e+00   0.0000000e+00   2.0000000e+00   0.0000000e+00   0.0000000e+00   0.0000000e+00   0.0000000e+00   0.0000000e+00   0.0000000e+00   0.0000000e+00   1.0000000e+00   0.0000000e+00   1.0000000e+00   1.0000000e+00   0.0000000e+00   1.0000000e+00   1.0000000e+00   0.0000000e+00   0.0000000e+00   0.0000000e+00   1.0000000e+00   1.0000000e+00   1.0000000e+00   0.0000000e+00   1.0000000e+00   0.0000000e+00   1.0000000e+00   1.0000000e+00   2.0000000e+00   0.0000000e+00   0.0000000e+00   0.0000000e+00   1.0000000e+00   0.0000000e+00   1.0000000e+00
   0.0000000e+00   1.0000000e+00   1.0000000e+00   2.0000000e+00   0.0000000e+00   2.0000000e+00   1.0000000e+00   1.0000000e+00   1.0000000e+00   0.0000000e+00   0.0000000e+00   0.0000000e+00   2.0000000e+00   0.0000000e+00   2.0000000e+00   2.0000000e+00   0.0000000e+00   0.0000000e+00   2.0000000e+00   0.0000000e+00   2.0000000e+00   0.0000000e+00   1.0000000e+00   0.0000000e+00   2.0000000e+00   2.0000000e+00   2.0000000e+00   1.0000000e+00   2.0000000e+00   1.0000000e+00   2.0000000e+00   0.0000000e+00   0.0000000e+00   1.0000000e+00   1.0000000e+00   0.0000000e+00   2.0000000e+00   2.0000000e+00   1.0000000e+00   0.0000000e+00   1.0000000e+00   0.0000000e+00   0.0000000e+00   2.0000000e+00   1.0000000e+00   0.0000000e+00   2.0000000e+00   2.0000000e+00   2.0000000e+00   2.0000000e+00   1.0000000e+00   1.0000000e+00   1.0000000e+00   1.0000000e+00   2.0000000e+00   0.0000000e+00   2.0000000e+00   2.0000000e+00   2.0000000e+00   2.0000000e+00   2.0000000e+00   1.0000000e+00   0.0000000e+00   1.0000000e+00   0.0000000e+00   1.0000000e+00   0.0000000e+00   1.0000000e+00   0.0000000e+00   1.0000000e+00   1.0000000e+00   2.0000000e+00   0.0000000e+00   2.0000000e+00   2.0000000e+00   0.0000000e+00   0.0000000e+00   0.0000000e+00   0.0000000e+00   1.0000000e+00   0.0000000e+00   2.0000000e+00   0.0000000e+00   2.0000000e+00   0.0000000e+00   0.0000000e+00   2.0000000e+00   1.0000000e+00   0.0000000e+00   1.0000000e+00
   0.0000000e+00   1.0000000e+00   0.0000000e+00   0.0000000e+00   0.0000000e+00   0.0000000e+00   1.0000000e+00   1.0000000e+00   1.0000000e+00   1.0000000e+00   1.0000000e+00   1.0000000e+00   1.0000000e+00   0.0000000e+00   0.0000000e+00   1.0000000e+00   1.0000000e+00   1.0000000e+00   0.0000000e+00   0.0000000e+00   1.0000000e+00   0.0000000e+00   0.0000000e+00   0.0000000e+00   0.0000000e+00   0.0000000e+00   0.0000000e+00   1.0000000e+00   0.0000000e+00   0.0000000e+00   0.0000000e+00   1.0000000e+00   1.0000000e+00   0.0000000e+00   0.0000000e+00   1.0000000e+00   0.0000000e+00   0.0000000e+00   1.0000000e+00   0.0000000e+00   1.0000000e+00   0.0000000e+00   0.0000000e+00   1.0000000e+00   0.0000000e+00   1.0000000e+00   0.0000000e+00   0.0000000e+00   1.0000000e+00   0.0000000e+00   1.0000000e+00   0.0000000e+00   1.0000000e+00   0.0000000e+00   0.0000000e+00   1.0000000e+00   1.0000000e+00   1.0000000e+00   0.0000000e+00   0.0000000e+00   0.0000000e+00   0.0000000e+00   1.0000000e+00   0.0000000e+00   1.0000000e+00   0.0000000e+00   0.0000000e+00   1.0000000e+00   0.0000000e+00   1.0000000e+00   0.0000000e+00   0.0000000e+00   1.0000000e+00   0.0000000e+00   0.0000000e+00   0.0000000e+00   0.0000000e+00   1.0000000e+00   1.0000000e+00   0.0000000e+00   1.0000000e+00   0.0000000e+00   1.0000000e+00   1.0000000e+00   1.0000000e+00   0.0000000e+00   0.0000000e+00   1.0000000e+00   1.0000000e+00   0.0000000e+00
   0.0000000e+00   0.0000000e+00   0.0000000e+00   0.0000000e+00   0.0000000e+00   0.0000000e+00   0.0000000e+00   0.0000000e+00   0.0000000e+00   0.0000000e+00   0.0000000e+00   0.0000000e+00   2.0000000e+00   0.0000000e+00   0.0000000e+00   0.0000000e+00   0.0000000e+00   0.0000000e+00   2.0000000e+00   0.0000000e+00   0.0000000e+00   0.0000000e+00   0.0000000e+00   0.0000000e+00   3.0000000e+00   2.0000000e+00   0.0000000e+00   0.0000000e+00   1.0000000e+00   0.0000000e+00   0.0000000e+00   0.0000000e+00   0.0000000e+00   2.0000000e+00   0.0000000e+00   0.0000000e+00   3.0000000e+00   3.0000000e+00   2.0000000e+00   2.0000000e+00   0.0000000e+00   0.0000000e+00   0.0000000e+00   0.0000000e+00   0.0000000e+00   0.0000000e+00   2.0000000e+00   0.0000000e+00   0.0000000e+00   2.0000000e+00   3.0000000e+00   0.0000000e+00   0.0000000e+00   3.0000000e+00   3.0000000e+00   0.0000000e+00   2.0000000e+00   3.0000000e+00   0.0000000e+00   1.0000000e+00   0.0000000e+00   0.0000000e+00   0.0000000e+00   3.0000000e+00   2.0000000e+00   0.0000000e+00   0.0000000e+00   0.0000000e+00   0.0000000e+00   0.0000000e+00   0.0000000e+00   0.0000000e+00   0.0000000e+00   0.0000000e+00   3.0000000e+00   0.0000000e+00   0.0000000e+00   3.0000000e+00   0.0000000e+00   0.0000000e+00   0.0000000e+00   0.0000000e+00   0.0000000e+00   2.0000000e+00   0.0000000e+00   0.0000000e+00   0.0000000e+00   1.0000000e+00   0.0000000e+00   0.0000000e+00
   0.0000000e+00   0.0000000e+00   0.0000000e+00   0.0000000e+00   0.0000000e+00   0.0000000e+00   0.0000000e+00   0.0000000e+00   0.0000000e+00   0.0000000e+00   0.0000000e+00   0.0000000e+00   0.0000000e+00   0.0000000e+00   0.0000000e+00   0.0000000e+00   0.0000000e+00   0.0000000e+00   0.0000000e+00   0.0000000e+00   0.0000000e+00   0.0000000e+00   0.0000000e+00   0.0000000e+00   0.0000000e+00   0.0000000e+00   0.0000000e+00   0.0000000e+00   0.0000000e+00   0.0000000e+00   0.0000000e+00   0.0000000e+00   1.0000000e+00   2.0000000e+00   0.0000000e+00   0.0000000e+00   0.0000000e+00   0.0000000e+00   0.0000000e+00   2.0000000e+00   0.0000000e+00   1.0000000e+00   0.0000000e+00   0.0000000e+00   0.0000000e+00   0.0000000e+00   0.0000000e+00   0.0000000e+00   1.0000000e+00   1.0000000e+00   1.0000000e+00   0.0000000e+00   3.0000000e+00   0.0000000e+00   0.0000000e+00   0.0000000e+00   0.0000000e+00   1.0000000e+00   0.0000000e+00   0.0000000e+00   0.0000000e+00   0.0000000e+00   0.0000000e+00   1.0000000e+00   0.0000000e+00   1.0000000e+00   0.0000000e+00   0.0000000e+00   0.0000000e+00   0.0000000e+00   0.0000000e+00   0.0000000e+00   0.0000000e+00   1.0000000e+00   0.0000000e+00   0.0000000e+00   0.0000000e+00   1.0000000e+00   0.0000000e+00   0.0000000e+00   0.0000000e+00   0.0000000e+00   0.0000000e+00   0.0000000e+00   0.0000000e+00   0.0000000e+00   1.0000000e+00   1.0000000e+00   0.0000000e+00   0.0000000e+00
   0.0000000e+00   0.0000000e+00   0.0000000e+00   0.0000000e+00   0.0000000e+00   0.0000000e+00   0.0000000e+00   0.0000000e+00   0.0000000e+00   0.0000000e+00   0.0000000e+00   0.0000000e+00   0.0000000e+00   0.0000000e+00   1.0000000e+00   0.0000000e+00   0.0000000e+00   0.0000000e+00   0.0000000e+00   0.0000000e+00   0.0000000e+00   0.0000000e+00   0.0000000e+00   2.0000000e+00   0.0000000e+00   0.0000000e+00   0.0000000e+00   0.0000000e+00   0.0000000e+00   0.0000000e+00   0.0000000e+00   0.0000000e+00   1.0000000e+00   0.0000000e+00   0.0000000e+00   0.0000000e+00   0.0000000e+00   0.0000000e+00   0.0000000e+00   0.0000000e+00   0.0000000e+00   0.0000000e+00   0.0000000e+00   0.0000000e+00   0.0000000e+00   0.0000000e+00   0.0000000e+00   0.0000000e+00   0.0000000e+00   0.0000000e+00   0.0000000e+00   0.0000000e+00   0.0000000e+00   0.0000000e+00   0.0000000e+00   0.0000000e+00   1.0000000e+00   0.0000000e+00   3.0000000e+00   1.0000000e+00   0.0000000e+00   0.0000000e+00   0.0000000e+00   0.0000000e+00   0.0000000e+00   0.0000000e+00   0.0000000e+00   0.0000000e+00   0.0000000e+00   0.0000000e+00   0.0000000e+00   0.0000000e+00   0.0000000e+00   0.0000000e+00   1.0000000e+00   3.0000000e+00   1.0000000e+00   0.0000000e+00   0.0000000e+00   0.0000000e+00   0.0000000e+00   0.0000000e+00   0.0000000e+00   0.0000000e+00   0.0000000e+00   0.0000000e+00   0.0000000e+00   0.0000000e+00   0.0000000e+00   1.0000000e+00
   0.0000000e+00   0.0000000e+00   0.0000000e+00   0.0000000e+00   0.0000000e+00   0.0000000e+00   0.0000000e+00   0.0000000e+00   1.0000000e+00   0.0000000e+00   0.0000000e+00   1.0000000e+00   0.0000000e+00   0.0000000e+00   0.0000000e+00   1.0000000e+00   0.0000000e+00   0.0000000e+00   0.0000000e+00   0.0000000e+00   0.0000000e+00   0.0000000e+00   0.0000000e+00   0.0000000e+00   0.0000000e+00   1.0000000e+00   0.0000000e+00   0.0000000e+00   0.0000000e+00   0.0000000e+00   0.0000000e+00   0.0000000e+00   0.0000000e+00   2.0000000e+00   0.0000000e+00   1.0000000e+00   1.0000000e+00   0.0000000e+00   0.0000000e+00   2.0000000e+00   0.0000000e+00   0.0000000e+00   0.0000000e+00   0.0000000e+00   0.0000000e+00   0.0000000e+00   0.0000000e+00   1.0000000e+00   1.0000000e+00   1.0000000e+00   1.0000000e+00   0.0000000e+00   0.0000000e+00   0.0000000e+00   0.0000000e+00   0.0000000e+00   0.0000000e+00   1.0000000e+00   0.0000000e+00   0.0000000e+00   0.0000000e+00   0.0000000e+00   0.0000000e+00   1.0000000e+00   0.0000000e+00   2.0000000e+00   0.0000000e+00   0.0000000e+00   0.0000000e+00   0.0000000e+00   0.0000000e+00   0.0000000e+00   0.0000000e+00   0.0000000e+00   0.0000000e+00   1.0000000e+00   1.0000000e+00   1.0000000e+00   0.0000000e+00   0.0000000e+00   0.0000000e+00   0.0000000e+00   1.0000000e+00   0.0000000e+00   0.0000000e+00   1.0000000e+00   1.0000000e+00   1.0000000e+00   0.0000000e+00   0.0000000e+00
   0.0000000e+00   0.0000000e+00   0.0000000e+00   1.0000000e+00   1.0000000e+00   0.0000000e+00   0.0000000e+00   0.0000000e+00   0.0000000e+00   0.0000000e+00   1.0000000e+00   0.0000000e+00   0.0000000e+00   0.0000000e+00   0.0000000e+00   0.0000000e+00   0.0000000e+00   0.0000000e+00   0.0000000e+00   0.0000000e+00   0.0000000e+00   0.0000000e+00   0.0000000e+00   1.0000000e+00   0.0000000e+00   0.0000000e+00   0.0000000e+00   0.0000000e+00   0.0000000e+00   0.0000000e+00   1.0000000e+00   0.0000000e+00   0.0000000e+00   2.0000000e+00   0.0000000e+00   0.0000000e+00   0.0000000e+00   1.0000000e+00   0.0000000e+00   0.0000000e+00   0.0000000e+00   0.0000000e+00   0.0000000e+00   0.0000000e+00   0.0000000e+00   0.0000000e+00   0.0000000e+00   0.0000000e+00   0.0000000e+00   0.0000000e+00   0.0000000e+00   0.0000000e+00   0.0000000e+00   0.0000000e+00   0.0000000e+00   0.0000000e+00   0.0000000e+00   0.0000000e+00   1.0000000e+00   1.0000000e+00   0.0000000e+00   0.0000000e+00   0.0000000e+00   0.0000000e+00   0.0000000e+00   0.0000000e+00   0.0000000e+00   1.0000000e+00   1.0000000e+00   0.0000000e+00   0.0000000e+00   1.0000000e+00   0.0000000e+00   1.0000000e+00   0.0000000e+00   0.0000000e+00   0.0000000e+00   0.0000000e+00   0.0000000e+00   0.0000000e+00   0.0000000e+00   0.0000000e+00   0.0000000e+00   0.0000000e+00   0.0000000e+00   0.0000000e+00   0.0000000e+00   0.0000000e+00   0.0000000e+00   1.0000000e+00
   0.0000000e+00   0.0000000e+00   1.0000000e+00   0.0000000e+00   1.0000000e+00   0.0000000e+00   0.0000000e+00   0.0000000e+00   1.0000000e+00   0.0000000e+00   2.0000000e+00   1.0000000e+00   0.0000000e+00   0.0000000e+00   0.0000000e+00   1.0000000e+00   0.0000000e+00   2.0000000e+00   1.0000000e+00   0.0000000e+00   0.0000000e+00   1.0000000e+00   0.0000000e+00   1.0000000e+00   1.0000000e+00   3.0000000e+00   0.0000000e+00   0.0000000e+00   1.0000000e+00   0.0000000e+00   1.0000000e+00   1.0000000e+00   2.0000000e+00   2.0000000e+00   1.0000000e+00   1.0000000e+00   1.0000000e+00   1.0000000e+00   2.0000000e+00   1.0000000e+00   0.0000000e+00   1.0000000e+00   0.0000000e+00   1.0000000e+00   2.0000000e+00   0.0000000e+00   3.0000000e+00   0.0000000e+00   1.0000000e+00   2.0000000e+00   1.0000000e+00   1.0000000e+00   0.0000000e+00   1.0000000e+00   1.0000000e+00   1.0000000e+00   1.0000000e+00   1.0000000e+00   1.0000000e+00   0.0000000e+00   1.0000000e+00   2.0000000e+00   0.0000000e+00   2.0000000e+00   1.0000000e+00   0.0000000e+00   0.0000000e+00   0.0000000e+00   1.0000000e+00   0.0000000e+00   1.0000000e+00   0.0000000e+00   0.0000000e+00   1.0000000e+00   2.0000000e+00   1.0000000e+00   1.0000000e+00   0.0000000e+00   0.0000000e+00   0.0000000e+00   0.0000000e+00   1.0000000e+00   0.0000000e+00   1.0000000e+00   0.0000000e+00   0.0000000e+00   1.0000000e+00   1.0000000e+00   1.0000000e+00   1.0000000e+00
   0.0000000e+00   0.0000000e+00   0.0000000e+00   0.0000000e+00   0.0000000e+00   0.0000000e+00   0.0000000e+00   0.0000000e+00   0.0000000e+00   0.0000000e+00   0.0000000e+00   0.0000000e+00   0.0000000e+00   0.0000000e+00   0.0000000e+00   0.0000000e+00   0.0000000e+00   0.0000000e+00   0.0000000e+00   0.0000000e+00   0.0000000e+00   0.0000000e+00   0.0000000e+00   1.0000000e+00   0.0000000e+00   0.0000000e+00   0.0000000e+00   0.0000000e+00   1.0000000e+00   0.0000000e+00   2.0000000e+00   0.0000000e+00   0.0000000e+00   0.0000000e+00   0.0000000e+00   0.0000000e+00   1.0000000e+00   2.0000000e+00   0.0000000e+00   3.0000000e+00   0.0000000e+00   0.0000000e+00   0.0000000e+00   0.0000000e+00   0.0000000e+00   0.0000000e+00   1.0000000e+00   0.0000000e+00   0.0000000e+00   1.0000000e+00   1.0000000e+00   0.0000000e+00   0.0000000e+00   0.0000000e+00   3.0000000e+00   0.0000000e+00   1.0000000e+00   0.0000000e+00   3.0000000e+00   0.0000000e+00   0.0000000e+00   1.0000000e+00   0.0000000e+00   0.0000000e+00   1.0000000e+00   0.0000000e+00   0.0000000e+00   0.0000000e+00   1.0000000e+00   0.0000000e+00   1.0000000e+00   0.0000000e+00   0.0000000e+00   0.0000000e+00   2.0000000e+00   0.0000000e+00   3.0000000e+00   1.0000000e+00   0.0000000e+00   1.0000000e+00   0.0000000e+00   0.0000000e+00   0.0000000e+00   1.0000000e+00   0.0000000e+00   0.0000000e+00   0.0000000e+00   1.0000000e+00   0.0000000e+00   0.0000000e+00
   0.0000000e+00   0.0000000e+00   0.0000000e+00   0.0000000e+00   1.0000000e+00   0.0000000e+00   0.0000000e+00   0.0000000e+00   1.0000000e+00   0.0000000e+00   0.0000000e+00   0.0000000e+00   2.0000000e+00   1.0000000e+00   1.0000000e+00   1.0000000e+00   0.0000000e+00   1.0000000e+00   0.0000000e+00   0.0000000e+00   0.0000000e+00   1.0000000e+00   1.0000000e+00   1.0000000e+00   1.0000000e+00   0.0000000e+00   1.0000000e+00   1.0000000e+00   1.0000000e+00   0.0000000e+00   1.0000000e+00   0.0000000e+00   0.0000000e+00   0.0000000e+00   0.0000000e+00   1.0000000e+00   1.0000000e+00   1.0000000e+00   0.0000000e+00   1.0000000e+00   0.0000000e+00   1.0000000e+00   0.0000000e+00   0.0000000e+00   1.0000000e+00   0.0000000e+00   1.0000000e+00   0.0000000e+00   0.0000000e+00   1.0000000e+00   1.0000000e+00   1.0000000e+00   1.0000000e+00   0.0000000e+00   1.0000000e+00   0.0000000e+00   0.0000000e+00   0.0000000e+00   2.0000000e+00   0.0000000e+00   1.0000000e+00   1.0000000e+00   0.0000000e+00   1.0000000e+00   1.0000000e+00   0.0000000e+00   0.0000000e+00   0.0000000e+00   0.0000000e+00   0.0000000e+00   0.0000000e+00   1.0000000e+00   0.0000000e+00   0.0000000e+00   1.0000000e+00   0.0000000e+00   1.0000000e+00   0.0000000e+00   0.0000000e+00   1.0000000e+00   1.0000000e+00   0.0000000e+00   0.0000000e+00   2.0000000e+00   0.0000000e+00   0.0000000e+00   1.0000000e+00   1.0000000e+00   0.0000000e+00   1.0000000e+00
   0.0000000e+00   0.0000000e+00   0.0000000e+00   0.0000000e+00   0.0000000e+00   0.0000000e+00   0.0000000e+00   0.0000000e+00   0.0000000e+00   0.0000000e+00   0.0000000e+00   0.0000000e+00   0.0000000e+00   0.0000000e+00   0.0000000e+00   0.0000000e+00   0.0000000e+00   0.0000000e+00   0.0000000e+00   0.0000000e+00   0.0000000e+00   0.0000000e+00   0.0000000e+00   0.0000000e+00   0.0000000e+00   0.0000000e+00   0.0000000e+00   0.0000000e+00   0.0000000e+00   0.0000000e+00   0.0000000e+00   0.0000000e+00   0.0000000e+00   0.0000000e+00   0.0000000e+00   0.0000000e+00   0.0000000e+00   0.0000000e+00   0.0000000e+00   2.0000000e+00   0.0000000e+00   0.0000000e+00   0.0000000e+00   0.0000000e+00   0.0000000e+00   0.0000000e+00   0.0000000e+00   0.0000000e+00   0.0000000e+00   0.0000000e+00   0.0000000e+00   0.0000000e+00   0.0000000e+00   0.0000000e+00   1.0000000e+00   0.0000000e+00   0.0000000e+00   0.0000000e+00   0.0000000e+00   0.0000000e+00   0.0000000e+00   0.0000000e+00   0.0000000e+00   0.0000000e+00   0.0000000e+00   0.0000000e+00   0.0000000e+00   0.0000000e+00   0.0000000e+00   0.0000000e+00   0.0000000e+00   0.0000000e+00   0.0000000e+00   0.0000000e+00   1.0000000e+00   0.0000000e+00   0.0000000e+00   0.0000000e+00   0.0000000e+00   0.0000000e+00   0.0000000e+00   0.0000000e+00   0.0000000e+00   0.0000000e+00   0.0000000e+00   0.0000000e+00   0.0000000e+00   0.0000000e+00   0.0000000e+00   0.0000000e+00
   0.0000000e+00   0.0000000e+00   0.0000000e+00   0.0000000e+00   0.0000000e+00   0.0000000e+00   0.0000000e+00   0.0000000e+00   0.0000000e+00   0.0000000e+00   0.0000000e+00   0.0000000e+00   0.0000000e+00   0.0000000e+00   0.0000000e+00   0.0000000e+00   0.0000000e+00   0.0000000e+00   0.0000000e+00   0.0000000e+00   0.0000000e+00   0.0000000e+00   0.0000000e+00   0.0000000e+00   0.0000000e+00   1.0000000e+00   0.0000000e+00   0.0000000e+00   0.0000000e+00   0.0000000e+00   1.0000000e+00   0.0000000e+00   1.0000000e+00   0.0000000e+00   0.0000000e+00   0.0000000e+00   1.0000000e+00   0.0000000e+00   0.0000000e+00   1.0000000e+00   0.0000000e+00   0.0000000e+00   0.0000000e+00   0.0000000e+00   0.0000000e+00   0.0000000e+00   1.0000000e+00   0.0000000e+00   0.0000000e+00   0.0000000e+00   0.0000000e+00   0.0000000e+00   0.0000000e+00   0.0000000e+00   0.0000000e+00   1.0000000e+00   0.0000000e+00   1.0000000e+00   1.0000000e+00   0.0000000e+00   0.0000000e+00   1.0000000e+00   0.0000000e+00   1.0000000e+00   0.0000000e+00   0.0000000e+00   0.0000000e+00   1.0000000e+00   0.0000000e+00   0.0000000e+00   0.0000000e+00   0.0000000e+00   0.0000000e+00   1.0000000e+00   1.0000000e+00   0.0000000e+00   0.0000000e+00   1.0000000e+00   0.0000000e+00   0.0000000e+00   0.0000000e+00   1.0000000e+00   0.0000000e+00   1.0000000e+00   0.0000000e+00   0.0000000e+00   0.0000000e+00   0.0000000e+00   0.0000000e+00   0.0000000e+00
   0.0000000e+00   0.0000000e+00   1.0000000e+00   0.0000000e+00   1.0000000e+00   0.0000000e+00   0.0000000e+00   0.0000000e+00   1.0000000e+00   1.0000000e+00   1.0000000e+00   0.0000000e+00   0.0000000e+00   0.0000000e+00   1.0000000e+00   1.0000000e+00   0.0000000e+00   1.0000000e+00   1.0000000e+00   0.0000000e+00   0.0000000e+00   1.0000000e+00   0.0000000e+00   0.0000000e+00   1.0000000e+00   1.0000000e+00   0.0000000e+00   0.0000000e+00   0.0000000e+00   0.0000000e+00   0.0000000e+00   0.0000000e+00   2.0000000e+00   0.0000000e+00   1.0000000e+00   0.0000000e+00   1.0000000e+00   1.0000000e+00   0.0000000e+00   1.0000000e+00   0.0000000e+00   0.0000000e+00   0.0000000e+00   1.0000000e+00   0.0000000e+00   0.0000000e+00   2.0000000e+00   0.0000000e+00   1.0000000e+00   1.0000000e+00   1.0000000e+00   0.0000000e+00   1.0000000e+00   0.0000000e+00   1.0000000e+00   0.0000000e+00   0.0000000e+00   1.0000000e+00   2.0000000e+00   0.0000000e+00   1.0000000e+00   0.0000000e+00   0.0000000e+00   2.0000000e+00   1.0000000e+00   1.0000000e+00   0.0000000e+00   1.0000000e+00   1.0000000e+00   0.0000000e+00   0.0000000e+00   1.0000000e+00   0.0000000e+00   0.0000000e+00   1.0000000e+00   0.0000000e+00   0.0000000e+00   0.0000000e+00   0.0000000e+00   0.0000000e+00   1.0000000e+00   0.0000000e+00   0.0000000e+00   1.0000000e+00   0.0000000e+00   0.0000000e+00   1.0000000e+00   1.0000000e+00   0.0000000e+00   0.0000000e+00
   0.0000000e+00   0.0000000e+00   0.0000000e+00   0.0000000e+00   0.0000000e+00   0.0000000e+00   0.0000000e+00   0.0000000e+00   0.0000000e+00   0.0000000e+00   0.0000000e+00   0.0000000e+00   0.0000000e+00   0.0000000e+00   0.0000000e+00   0.0000000e+00   0.0000000e+00   0.0000000e+00   0.0000000e+00   0.0000000e+00   0.0000000e+00   0.0000000e+00   0.0000000e+00   0.0000000e+00   0.0000000e+00   0.0000000e+00   0.0000000e+00   0.0000000e+00   0.0000000e+00   0.0000000e+00   1.0000000e+00   0.0000000e+00   0.0000000e+00   0.0000000e+00   0.0000000e+00   0.0000000e+00   1.0000000e+00   0.0000000e+00   0.0000000e+00   2.0000000e+00   0.0000000e+00   0.0000000e+00   0.0000000e+00   0.0000000e+00   0.0000000e+00   0.0000000e+00   2.0000000e+00   0.0000000e+00   0.0000000e+00   1.0000000e+00   0.0000000e+00   0.0000000e+00   0.0000000e+00   0.0000000e+00   0.0000000e+00   0.0000000e+00   0.0000000e+00   1.0000000e+00   0.0000000e+00   0.0000000e+00   0.0000000e+00   0.0000000e+00   0.0000000e+00   0.0000000e+00   0.0000000e+00   0.0000000e+00   0.0000000e+00   1.0000000e+00   0.0000000e+00   0.0000000e+00   0.0000000e+00   0.0000000e+00   0.0000000e+00   0.0000000e+00   3.0000000e+00   0.0000000e+00   0.0000000e+00   0.0000000e+00   0.0000000e+00   0.0000000e+00   0.0000000e+00   1.0000000e+00   0.0000000e+00   2.0000000e+00   0.0000000e+00   0.0000000e+00   0.0000000e+00   1.0000000e+00   0.0000000e+00   0.0000000e+00
   0.0000000e+00   0.0000000e+00   0.0000000e+00   0.0000000e+00   0.0000000e+00   0.0000000e+00   0.0000000e+00   0.0000000e+00   0.0000000e+00   0.0000000e+00   0.0000000e+00   0.0000000e+00   0.0000000e+00   0.0000000e+00   0.0000000e+00   0.0000000e+00   0.0000000e+00   2.0000000e+00   1.0000000e+00   0.0000000e+00   0.0000000e+00   0.0000000e+00   0.0000000e+00   0.0000000e+00   0.0000000e+00   1.0000000e+00   0.0000000e+00   0.0000000e+00   0.0000000e+00   0.0000000e+00   1.0000000e+00   0.0000000e+00   0.0000000e+00   0.0000000e+00   0.0000000e+00   0.0000000e+00   0.0000000e+00   0.0000000e+00   0.0000000e+00   2.0000000e+00   0.0000000e+00   0.0000000e+00   0.0000000e+00   0.0000000e+00   1.0000000e+00   0.0000000e+00   2.0000000e+00   0.0000000e+00   0.0000000e+00   0.0000000e+00   2.0000000e+00   0.0000000e+00   0.0000000e+00   0.0000000e+00   1.0000000e+00   0.0000000e+00   1.0000000e+00   1.0000000e+00   0.0000000e+00   0.0000000e+00   0.0000000e+00   0.0000000e+00   0.0000000e+00   1.0000000e+00   0.0000000e+00   0.0000000e+00   0.0000000e+00   1.0000000e+00   0.0000000e+00   0.0000000e+00   0.0000000e+00   0.0000000e+00   0.0000000e+00   1.0000000e+00   0.0000000e+00   0.0000000e+00   0.0000000e+00   1.0000000e+00   1.0000000e+00   0.0000000e+00   0.0000000e+00   1.0000000e+00   0.0000000e+00   0.0000000e+00   0.0000000e+00   0.0000000e+00   1.0000000e+00   0.0000000e+00   1.0000000e+00   0.0000000e+00
   0.0000000e+00   0.0000000e+00   0.0000000e+00   0.0000000e+00   0.0000000e+00   0.0000000e+00   0.0000000e+00   0.0000000e+00   0.0000000e+00   0.0000000e+00   0.0000000e+00   0.0000000e+00   0.0000000e+00   0.0000000e+00   0.0000000e+00   0.0000000e+00   0.0000000e+00   0.0000000e+00   0.0000000e+00   0.0000000e+00   0.0000000e+00   0.0000000e+00   0.0000000e+00   1.0000000e+00   0.0000000e+00   0.0000000e+00   0.0000000e+00   0.0000000e+00   0.0000000e+00   0.0000000e+00   0.0000000e+00   0.0000000e+00   1.0000000e+00   0.0000000e+00   0.0000000e+00   0.0000000e+00   0.0000000e+00   0.0000000e+00   0.0000000e+00   3.0000000e+00   0.0000000e+00   0.0000000e+00   0.0000000e+00   0.0000000e+00   0.0000000e+00   0.0000000e+00   1.0000000e+00   1.0000000e+00   0.0000000e+00   1.0000000e+00   1.0000000e+00   0.0000000e+00   0.0000000e+00   0.0000000e+00   0.0000000e+00   0.0000000e+00   0.0000000e+00   1.0000000e+00   0.0000000e+00   0.0000000e+00   0.0000000e+00   0.0000000e+00   0.0000000e+00   1.0000000e+00   0.0000000e+00   0.0000000e+00   0.0000000e+00   0.0000000e+00   1.0000000e+00   0.0000000e+00   0.0000000e+00   0.0000000e+00   0.0000000e+00   0.0000000e+00   0.0000000e+00   0.0000000e+00   0.0000000e+00   0.0000000e+00   0.0000000e+00   0.0000000e+00   0.0000000e+00   0.0000000e+00   0.0000000e+00   1.0000000e+00   0.0000000e+00   0.0000000e+00   0.0000000e+00   0.0000000e+00   0.0000000e+00   0.0000000e+00
   0.0000000e+00   0.0000000e+00   1.0000000e+00   0.0000000e+00   1.0000000e+00   0.0000000e+00   0.0000000e+00   0.0000000e+00   0.0000000e+00   0.0000000e+00   0.0000000e+00   0.0000000e+00   0.0000000e+00   0.0000000e+00   0.0000000e+00   0.0000000e+00   0.0000000e+00   0.0000000e+00   0.0000000e+00   0.0000000e+00   0.0000000e+00   0.0000000e+00   0.0000000e+00   0.0000000e+00   0.0000000e+00   0.0000000e+00   0.0000000e+00   0.0000000e+00   3.0000000e+00   0.0000000e+00   0.0000000e+00   1.0000000e+00   0.0000000e+00   0.0000000e+00   0.0000000e+00   0.0000000e+00   1.0000000e+00   1.0000000e+00   0.0000000e+00   2.0000000e+00   0.0000000e+00   0.0000000e+00   0.0000000e+00   0.0000000e+00   1.0000000e+00   0.0000000e+00   0.0000000e+00   0.0000000e+00   2.0000000e+00   0.0000000e+00   1.0000000e+00   0.0000000e+00   1.0000000e+00   1.0000000e+00   1.0000000e+00   0.0000000e+00   0.0000000e+00   0.0000000e+00   1.0000000e+00   0.0000000e+00   1.0000000e+00   0.0000000e+00   0.0000000e+00   0.0000000e+00   1.0000000e+00   0.0000000e+00   0.0000000e+00   0.0000000e+00   0.0000000e+00   0.0000000e+00   0.0000000e+00   0.0000000e+00   0.0000000e+00   0.0000000e+00   0.0000000e+00   1.0000000e+00   0.0000000e+00   1.0000000e+00   0.0000000e+00   0.0000000e+00   1.0000000e+00   0.0000000e+00   0.0000000e+00   0.0000000e+00   0.0000000e+00   0.0000000e+00   0.0000000e+00   0.0000000e+00   0.0000000e+00   0.0000000e+00
   0.0000000e+00   0.0000000e+00   0.0000000e+00   0.0000000e+00   1.0000000e+00   1.0000000e+00   0.0000000e+00   0.0000000e+00   1.0000000e+00   0.0000000e+00   1.0000000e+00   1.0000000e+00   0.0000000e+00   0.0000000e+00   0.0000000e+00   0.0000000e+00   0.0000000e+00   2.0000000e+00   0.0000000e+00   0.0000000e+00   1.0000000e+00   0.0000000e+00   0.0000000e+00   1.0000000e+00   0.0000000e+00   1.0000000e+00   1.0000000e+00   0.0000000e+00   1.0000000e+00   1.0000000e+00   0.0000000e+00   0.0000000e+00   1.0000000e+00   0.0000000e+00   1.0000000e+00   0.0000000e+00   1.0000000e+00   1.0000000e+00   0.0000000e+00   1.0000000e+00   0.0000000e+00   0.0000000e+00   0.0000000e+00   1.0000000e+00   0.0000000e+00   1.0000000e+00   1.0000000e+00   1.0000000e+00   1.0000000e+00   1.0000000e+00   1.0000000e+00   1.0000000e+00   1.0000000e+00   1.0000000e+00   1.0000000e+00   0.0000000e+00   0.0000000e+00   0.0000000e+00   1.0000000e+00   1.0000000e+00   0.0000000e+00   0.0000000e+00   0.0000000e+00   1.0000000e+00   2.0000000e+00   0.0000000e+00   0.0000000e+00   2.0000000e+00   1.0000000e+00   0.0000000e+00   0.0000000e+00   0.0000000e+00   0.0000000e+00   1.0000000e+00   0.0000000e+00   1.0000000e+00   1.0000000e+00   1.0000000e+00   1.0000000e+00   0.0000000e+00   0.0000000e+00   0.0000000e+00   0.0000000e+00   0.0000000e+00   0.0000000e+00   1.0000000e+00   1.0000000e+00   0.0000000e+00   0.0000000e+00   0.0000000e+00
   0.0000000e+00   0.0000000e+00   0.0000000e+00   0.0000000e+00   0.0000000e+00   0.0000000e+00   0.0000000e+00   0.0000000e+00   0.0000000e+00   0.0000000e+00   0.0000000e+00   0.0000000e+00   0.0000000e+00   0.0000000e+00   0.0000000e+00   0.0000000e+00   0.0000000e+00   0.0000000e+00   0.0000000e+00   0.0000000e+00   0.0000000e+00   1.0000000e+00   0.0000000e+00   1.0000000e+00   0.0000000e+00   1.0000000e+00   0.0000000e+00   0.0000000e+00   0.0000000e+00   0.0000000e+00   1.0000000e+00   0.0000000e+00   1.0000000e+00   0.0000000e+00   0.0000000e+00   0.0000000e+00   0.0000000e+00   0.0000000e+00   0.0000000e+00   1.0000000e+00   0.0000000e+00   0.0000000e+00   0.0000000e+00   0.0000000e+00   0.0000000e+00   0.0000000e+00   1.0000000e+00   0.0000000e+00   0.0000000e+00   1.0000000e+00   1.0000000e+00   0.0000000e+00   0.0000000e+00   1.0000000e+00   1.0000000e+00   0.0000000e+00   0.0000000e+00   0.0000000e+00   1.0000000e+00   0.0000000e+00   0.0000000e+00   0.0000000e+00   0.0000000e+00   1.0000000e+00   1.0000000e+00   0.0000000e+00   0.0000000e+00   0.0000000e+00   0.0000000e+00   1.0000000e+00   0.0000000e+00   1.0000000e+00   0.0000000e+00   0.0000000e+00   0.0000000e+00   0.0000000e+00   1.0000000e+00   1.0000000e+00   1.0000000e+00   0.0000000e+00   0.0000000e+00   1.0000000e+00   0.0000000e+00   0.0000000e+00   0.0000000e+00   1.0000000e+00   0.0000000e+00   0.0000000e+00   0.0000000e+00   0.0000000e+00
   0.0000000e+00   0.0000000e+00   0.0000000e+00   0.0000000e+00   0.0000000e+00   0.0000000e+00   0.0000000e+00   0.0000000e+00   0.0000000e+00   0.0000000e+00   0.0000000e+00   0.0000000e+00   0.0000000e+00   0.0000000e+00   0.0000000e+00   0.0000000e+00   0.0000000e+00   1.0000000e+00   0.0000000e+00   0.0000000e+00   0.0000000e+00   0.0000000e+00   0.0000000e+00   0.0000000e+00   0.0000000e+00   0.0000000e+00   0.0000000e+00   0.0000000e+00   0.0000000e+00   0.0000000e+00   0.0000000e+00   0.0000000e+00   0.0000000e+00   0.0000000e+00   0.0000000e+00   0.0000000e+00   0.0000000e+00   1.0000000e+00   0.0000000e+00   0.0000000e+00   0.0000000e+00   0.0000000e+00   0.0000000e+00   0.0000000e+00   0.0000000e+00   0.0000000e+00   0.0000000e+00   0.0000000e+00   0.0000000e+00   2.0000000e+00   1.0000000e+00   0.0000000e+00   0.0000000e+00   0.0000000e+00   1.0000000e+00   0.0000000e+00   0.0000000e+00   0.0000000e+00   1.0000000e+00   0.0000000e+00   0.0000000e+00   0.0000000e+00   0.0000000e+00   0.0000000e+00   1.0000000e+00   0.0000000e+00   0.0000000e+00   0.0000000e+00   0.0000000e+00   0.0000000e+00   0.0000000e+00   0.0000000e+00   0.0000000e+00   0.0000000e+00   0.0000000e+00   0.0000000e+00   0.0000000e+00   0.0000000e+00   0.0000000e+00   0.0000000e+00   0.0000000e+00   0.0000000e+00   0.0000000e+00   0.0000000e+00   0.0000000e+00   0.0000000e+00   0.0000000e+00   0.0000000e+00   0.0000000e+00   0.0000000e+00
   0.0000000e+00   0.0000000e+00   0.0000000e+00   0.0000000e+00   0.0000000e+00   0.0000000e+00   0.0000000e+00   0.0000000e+00   1.0000000e+00   0.0000000e+00   0.0000000e+00   0.0000000e+00   0.0000000e+00   0.0000000e+00   1.0000000e+00   0.0000000e+00   0.0000000e+00   0.0000000e+00   0.0000000e+00   0.0000000e+00   0.0000000e+00   1.0000000e+00   0.0000000e+00   1.0000000e+00   0.0000000e+00   0.0000000e+00   0.0000000e+00   0.0000000e+00   1.0000000e+00   0.0000000e+00   1.0000000e+00   0.0000000e+00   0.0000000e+00   0.0000000e+00   1.0000000e+00   0.0000000e+00   0.0000000e+00   0.0000000e+00   1.0000000e+00   1.0000000e+00   1.0000000e+00   0.0000000e+00   0.0000000e+00   0.0000000e+00   0.0000000e+00   0.0000000e+00   0.0000000e+00   0.0000000e+00   0.0000000e+00   0.0000000e+00   2.0000000e+00   0.0000000e+00   3.0000000e+00   1.0000000e+00   0.0000000e+00   1.0000000e+00   0.0000000e+00   1.0000000e+00   0.0000000e+00   0.0000000e+00   0.0000000e+00   0.0000000e+00   0.0000000e+00   1.0000000e+00   0.0000000e+00   1.0000000e+00   0.0000000e+00   1.0000000e+00   0.0000000e+00   0.0000000e+00   1.0000000e+00   0.0000000e+00   0.0000000e+00   1.0000000e+00   0.0000000e+00   0.0000000e+00   1.0000000e+00   1.0000000e+00   1.0000000e+00   0.0000000e+00   1.0000000e+00   0.0000000e+00   0.0000000e+00   1.0000000e+00   0.0000000e+00   0.0000000e+00   2.0000000e+00   1.0000000e+00   0.0000000e+00   0.0000000e+00
   0.0000000e+00   0.0000000e+00   0.0000000e+00   0.0000000e+00   0.0000000e+00   0.0000000e+00   0.0000000e+00   0.0000000e+00   0.0000000e+00   1.0000000e+00   0.0000000e+00   0.0000000e+00   1.0000000e+00   0.0000000e+00   0.0000000e+00   0.0000000e+00   0.0000000e+00   0.0000000e+00   1.0000000e+00   0.0000000e+00   0.0000000e+00   0.0000000e+00   0.0000000e+00   0.0000000e+00   0.0000000e+00   0.0000000e+00   1.0000000e+00   0.0000000e+00   1.0000000e+00   0.0000000e+00   1.0000000e+00   0.0000000e+00   0.0000000e+00   0.0000000e+00   1.0000000e+00   0.0000000e+00   1.0000000e+00   1.0000000e+00   0.0000000e+00   1.0000000e+00   0.0000000e+00   1.0000000e+00   0.0000000e+00   0.0000000e+00   0.0000000e+00   0.0000000e+00   1.0000000e+00   0.0000000e+00   1.0000000e+00   0.0000000e+00   1.0000000e+00   1.0000000e+00   0.0000000e+00   1.0000000e+00   0.0000000e+00   1.0000000e+00   0.0000000e+00   0.0000000e+00   1.0000000e+00   1.0000000e+00   0.0000000e+00   0.0000000e+00   0.0000000e+00   1.0000000e+00   0.0000000e+00   0.0000000e+00   0.0000000e+00   2.0000000e+00   2.0000000e+00   1.0000000e+00   1.0000000e+00   0.0000000e+00   0.0000000e+00   0.0000000e+00   1.0000000e+00   1.0000000e+00   0.0000000e+00   0.0000000e+00   0.0000000e+00   0.0000000e+00   0.0000000e+00   1.0000000e+00   1.0000000e+00   1.0000000e+00   0.0000000e+00   0.0000000e+00   1.0000000e+00   0.0000000e+00   0.0000000e+00   0.0000000e+00
   0.0000000e+00   0.0000000e+00   0.0000000e+00   0.0000000e+00   0.0000000e+00   0.0000000e+00   0.0000000e+00   0.0000000e+00   1.0000000e+00   0.0000000e+00   1.0000000e+00   1.0000000e+00   0.0000000e+00   1.0000000e+00   2.0000000e+00   0.0000000e+00   0.0000000e+00   1.0000000e+00   1.0000000e+00   0.0000000e+00   0.0000000e+00   0.0000000e+00   0.0000000e+00   1.0000000e+00   1.0000000e+00   1.0000000e+00   0.0000000e+00   0.0000000e+00   0.0000000e+00   0.0000000e+00   1.0000000e+00   0.0000000e+00   2.0000000e+00   0.0000000e+00   0.0000000e+00   0.0000000e+00   1.0000000e+00   1.0000000e+00   0.0000000e+00   2.0000000e+00   1.0000000e+00   1.0000000e+00   0.0000000e+00   0.0000000e+00   0.0000000e+00   0.0000000e+00   2.0000000e+00   1.0000000e+00   1.0000000e+00   0.0000000e+00   1.0000000e+00   1.0000000e+00   1.0000000e+00   1.0000000e+00   1.0000000e+00   1.0000000e+00   0.0000000e+00   1.0000000e+00   3.0000000e+00   0.0000000e+00   0.0000000e+00   0.0000000e+00   0.0000000e+00   3.0000000e+00   1.0000000e+00   1.0000000e+00   0.0000000e+00   1.0000000e+00   0.0000000e+00   0.0000000e+00   0.0000000e+00   2.0000000e+00   0.0000000e+00   1.0000000e+00   2.0000000e+00   1.0000000e+00   0.0000000e+00   1.0000000e+00   0.0000000e+00   0.0000000e+00   0.0000000e+00   0.0000000e+00   0.0000000e+00   1.0000000e+00   0.0000000e+00   1.0000000e+00   2.0000000e+00   0.0000000e+00   0.0000000e+00   0.0000000e+00
