# Supplementary material for: German Translation and Validation of the Cognitive Style Questionnaire Short Form (CSQ-SF-D)
Source: PLoS One. 2016 Mar 2;11(3):e0149530. doi: 10.1371/journal.pone.0149530 (PMC4774974; doi:10.1371/journal.pone.0149530)
Supplement: S2 File — (GZ) [file pone.0149530.s002.gz › HuysEa16-CSQ-SF-D_data/readme.txt]

To run all analyses and recreate the figures in the paper, run CSQAnalysis.m at
the matlab command prompt. This will load the data from DataForPublication.mat.
The data are also provided as text files. Here, each row corresponds to one
subject, and each column to one item in the standard order of the
questionnaires. 
